# Supplementary material for: Factors associated with blood culture sampling for adult acute care hospital patients with suspected severe infection: a scoping review using a socioecological framework
Source: JAC Antimicrob Resist. 2025 Mar 20;7(2):dlaf043. doi: 10.1093/jacamr/dlaf043 (PMC11924178; doi:10.1093/jacamr/dlaf043)
Supplement: dlaf043_Supplementary_Data [file dlaf043_supplementary_data.zip]

Archive with 2 entries (2 files):
- Supplementary Figure 1 PRISMA flow diagram for v2.docx
- Supplementary Table 1 and 2 for v2.docx
